# Supplementary material for: cPLA2α targeting to exosomes connects nuclear deformation to LTB4-signaling during neutrophil chemotaxis
Source: Sci Adv. 2026 Feb 20;12(8):eaea2784. doi: 10.1126/sciadv.aea2784 (PMC12922757; doi:10.1126/sciadv.aea2784)
Supplement: Supplementary file 2 — Movies S1 to S4 [file sciadv.aea2784_movies_s1_to_s4.zip]

Archive with 4 entries (4 files):
- aea2784_movie_s4.avi
- aea2784_movie_s3.avi
- aea2784_movie_s2.avi
- aea2784_movie_s1.avi
